# Supplementary material for: Long non-coding RNA CASC9 promotes tumor progression in oral squamous cell carcinoma by regulating microRNA-545-3p/laminin subunit gamma 2
Source: Bioengineered. 2021 Oct 6;12(1):7907–19. doi: 10.1080/21655979.2021.1977103 (PMC8806561; doi:10.1080/21655979.2021.1977103)
Supplement: Supplemental Material [file KBIE_A_1977103_SM2239.zip]

Archive with 4 entries (3 files):
- supplementary/
- supplementary/Supplementary table I revised.docx
- supplementary/Supplementary table II revised.docx
- supplementary/Supplementary table III revised.docx
